# Supplementary material for: Renin angiotensin system genes are biomarkers for personalized treatment of acute myeloid leukemia with Doxorubicin as well as etoposide
Source: PLoS One. 2020 Nov 25;15(11):e0242497. doi: 10.1371/journal.pone.0242497 (PMC7688131; doi:10.1371/journal.pone.0242497)
Supplement: S1 Table — RMA normalized gene expression values of 25 RAS genes were used to analyze variance, standard deviation (SD), mean and min-max difference among cell lines. Gene names is shown along with probe set ID. (XLSX) [file pone.0242497.s004.xlsx]

## Sheet: S1 Table
Gene Symbol	AML-CTV-1	AML-HL-60	AML-GDM-1	AML-HEL92.1.7	AML-KASUMI-1	AML-KMOE-2	AML-K052	AML-ML-2	AML-MONO-MAC-6	AML-NKM-1	AML-NOMO-1	AML-P31-FUJ	AML-THP-1	AML-QIMR-WIL	AML-CMK	AML-CESS	AML-OCI-AML2	Variance	STDEV	Mean	Min-Max
CTSG-205653_at	5.72653	10.1498	8.9448	4.74996	10.5491	6.58918	10.0137	14.0464	14.0804	10.1866	13.8639	12.6914	14.1573	4.99733	5.03657	4.60074	12.1675	12.4506	3.63713	9.56184	9.55659
CPA3-205624_at	4.33156	8.39332	10.7471	9.52133	4.09283	4.5869	9.73779	4.20619	4.46546	4.11222	4.18982	4.75148	4.65112	4.22139	6.79422	4.05843	4.32043	5.16837	2.34337	5.71657	6.68868
AGT-202834_at	4.44653	4.82655	5.10187	4.38842	5.73324	4.72966	6.26706	5.35135	8.66138	4.68818	8.31265	4.97291	11.337	4.91833	4.52663	4.70748	10.7978	4.7593	2.24872	6.10394	6.94856
ANPEP-202888_s_at	4.88704	9.78435	4.77982	9.66719	7.34331	8.04643	9.63473	4.9114	8.80395	4.34052	6.85822	7.15444	10.1314	4.45147	9.37888	4.71853	5.17044	4.56436	2.20219	7.06248	5.79091
IGF2R-201393_s_at	9.96883	8.60542	4.27184	6.748	7.71628	8.59734	5.95252	7.97239	9.93438	9.49507	8.76212	7.85709	10.2115	7.57925	6.44402	8.99652	9.19963	2.3838	1.59148	8.13601	5.93968
RNPEP-208270_s_at	7.12722	8.65071	8.83202	7.8027	8.3565	4.49106	7.0192	9.70032	9.16826	8.48255	9.82126	8.86351	9.41866	8.51519	8.88853	8.38587	10.135	1.65846	1.32745	8.4505	5.64394
IGF2R-201392_s_at	9.11058	8.15775	5.69575	5.56722	7.01731	7.53211	5.05971	7.28263	8.84721	8.87601	7.80153	6.84734	8.66448	7.61767	6.42281	8.63315	8.39158	1.47578	1.2522	7.50146	4.05086
ATP6AP2-201444_s_at	5.97522	8.81661	8.41831	6.9393	8.80636	7.27115	9.34202	6.81974	9.23852	9.16874	9.36336	9.29545	9.58797	6.54655	7.89971	6.75182	8.79163	1.36276	1.2033	8.17838	3.61275
CTSA-200661_at	9.04423	10.5803	9.11715	10.6221	8.71971	8.0514	11.0519	8.78049	10.2092	9.81247	10.3429	7.71063	9.68975	9.56496	9.84161	8.68028	10.2892	0.844522	0.947262	9.53579	3.34126
MME-203434_s_at	4.10434	4.00993	4.03205	4.08705	4.19295	3.88189	4.14903	3.91416	3.95793	4.14488	4.22251	3.97991	4.21566	3.91574	3.997	7.64311	4.18895	0.721748	0.875704	4.27277	3.76121
CTSD-200766_at	7.03349	8.29527	7.62124	7.46477	6.99018	7.17188	9.02828	8.07477	7.71502	9.21036	8.25291	7.83138	7.70954	6.15843	8.08803	6.7499	7.98562	0.567633	0.776601	7.7283	3.05192
MME-203435_s_at	4.6286	5.10914	4.35309	5.47658	4.27737	4.54718	4.87419	4.73247	4.36481	4.83445	4.20357	4.22268	4.76607	4.78596	4.78771	7.38722	4.304	0.526482	0.747922	4.80324	3.18365
THOP1-203235_at	6.12216	6.13875	5.4838	5.88798	5.74231	5.20212	5.28383	6.41768	5.46838	5.62302	5.27066	5.60318	5.80494	6.7818	7.60873	7.06392	5.35033	0.443038	0.686096	5.93256	2.40661
PREP-37950_at	6.84719	6.47508	6.9859	7.24243	7.97085	7.01356	6.73768	7.62086	8.20195	7.72311	7.18438	8.13542	8.68988	7.6453	6.90815	7.13942	8.55743	0.407774	0.658225	7.47521	2.21481
KLK1-216699_s_at	4.19142	4.76547	4.46388	4.55051	4.47383	4.3424	4.46232	5.3831	4.44909	4.73505	5.30943	4.57182	4.80908	5.48051	4.53258	6.90791	5.24825	0.403897	0.655088	4.86333	2.71648
PREP-204117_at	7.43513	7.53981	7.64965	8.25259	8.86176	7.99777	7.76367	8.32494	8.96956	8.70928	7.82833	8.69355	9.67023	8.26162	7.53993	8.00777	9.14712	0.393377	0.646501	8.27369	2.2351
ATP6AP2-201443_s_at	10.0629	11.2889	10.515	10.3174	10.9505	9.56944	10.9852	10.5775	11.3749	10.9155	11.4591	11.391	11.1218	10.0358	11.1186	9.81057	10.9983	0.328235	0.59055	10.7349	1.88967
DPP3-218567_x_at	8.12773	8.64718	7.37776	7.53172	7.65764	8.56758	8.2086	8.28085	8.10891	7.78989	7.98594	7.66003	7.90406	8.58044	8.62772	8.40288	7.98737	0.150277	0.399586	8.08508	1.26942
LNPEP-207904_s_at	4.81857	4.77297	4.6857	4.66126	4.90593	4.89791	5.09605	4.81569	5.45241	5.09954	5.17504	5.12189	5.54677	5.38333	5.09367	5.34481	5.58259	0.0828904	0.296768	5.08554	0.92133
EGFR-210984_x_at	4.83727	4.47714	4.59413	4.87993	4.83301	4.513	4.85183	4.93804	4.55453	4.74902	4.764	4.19089	4.86568	4.59701	5.29524	4.69418	4.44009	0.0582045	0.248681	4.71029	1.10435
EGFR-201984_s_at	4.79171	4.45635	4.76768	5.05152	4.65694	4.95789	5.11192	4.95218	4.77729	4.84919	4.78212	4.70461	4.86583	4.15132	4.83874	4.55031	5.01151	0.052249	0.235615	4.78101	0.960596
ATP6AP2-201442_s_at	4.8861	4.23303	4.47487	4.42355	4.91029	4.81337	4.15956	4.58819	4.5645	4.39996	4.65329	4.45192	4.24337	4.4612	4.54616	4.33705	4.86691	0.0513051	0.233477	4.5302	0.750731
ENPEP-204845_s_at	4.859	4.23905	4.31377	4.07183	4.34667	4.33752	4.17937	4.17408	4.41938	4.1149	4.29971	4.10811	3.87983	4.28075	4.30188	4.28472	4.4946	0.0408014	0.20821	4.27677	0.979173
AGTR1-208016_s_at	4.53214	4.41726	4.36388	4.18433	4.43389	4.19418	4.65597	4.51894	4.54348	4.30428	4.56553	4.38125	3.93371	4.17772	4.38178	4.55876	4.4322	0.0315762	0.183166	4.38702	0.722257
EGFR-211607_x_at	4.65778	4.63576	5.07298	4.63649	4.5421	4.58164	4.62652	4.85066	4.39899	4.67976	4.40386	4.36473	4.54719	4.64094	4.62764	4.55914	4.621	0.0259536	0.166059	4.61454	0.708246
EGFR-201983_s_at	4.81275	4.57073	4.64259	4.64315	5.09133	4.65976	4.83132	4.75325	4.71042	4.4474	4.64287	4.72528	4.38321	4.92879	4.74953	4.63423	4.72914	0.0258089	0.165596	4.70328	0.708115
AGTR2-207294_at	4.33269	4.04009	4.2011	4.5953	4.05867	4.12112	4.06263	4.18061	4.10391	4.36287	4.13568	4.04915	4.338	4.07216	4.34404	4.33726	4.05999	0.0236538	0.158531	4.19972	0.555215
AGTR2-222321_at	4.20353	4.39218	4.21541	4.35865	4.2439	4.29571	4.28296	4.48516	4.30106	4.25613	4.23662	4.07218	4.69634	4.56506	4.32242	4.48455	4.14561	0.023377	0.157601	4.32691	0.624159
AGTR1-205357_s_at	4.27991	4.00956	4.09429	4.45713	3.95857	4.0119	4.2277	3.97016	4.17031	4.28103	4.12137	4.3565	4.23279	3.97289	4.26923	4.02665	3.9859	0.0225204	0.154686	4.1427	0.498562
AGTR2-207293_s_at	4.61731	4.36085	4.25927	4.63971	4.30208	4.37564	4.19971	4.15528	3.99547	4.4052	4.26188	4.25061	4.39286	4.25752	4.27303	4.28369	4.29667	0.022017	0.152948	4.31334	0.644243
ACE-209749_s_at	4.62869	4.32194	4.3851	4.84045	4.29302	4.55277	4.56686	4.36167	4.28311	4.52811	4.28999	4.32106	4.41695	4.44898	4.29034	4.37821	4.43567	0.0214258	0.150881	4.43194	0.557345
CMA1-214533_at	4.7593	4.37959	4.18997	4.35647	4.26939	4.35762	4.32253	4.36509	4.33063	4.43841	4.58298	4.21243	4.63651	4.37511	4.33838	4.32314	4.27075	0.0208533	0.148851	4.38284	0.569324
ACE2-222257_s_at	4.13572	4.04462	4.24343	4.20911	4.46308	4.06642	4.38748	4.31111	4.17505	4.23198	4.42049	4.14232	4.12866	3.96097	4.08647	4.08638	4.39588	0.0202528	0.146692	4.20524	0.502102
EGFR-211550_at	4.2107	4.43611	4.20808	4.09695	4.30362	4.2452	4.26013	4.55759	4.17343	4.195	4.1147	4.21526	3.91682	4.23331	4.25498	4.2642	4.22452	0.0172209	0.135267	4.23004	0.64076
MAS1-208210_at	4.53848	4.39325	4.20794	4.51145	4.31495	4.37892	4.53624	4.24248	4.25381	4.46633	4.23857	4.12029	4.1991	4.31255	4.29486	4.21012	4.19296	0.0161385	0.130947	4.31837	0.41819
ENPEP-204844_at	4.39541	4.44562	4.78324	4.5311	4.52067	4.37627	4.52602	4.36236	4.34161	4.67518	4.5149	4.48369	4.30128	4.50558	4.4055	4.6744	4.50591	0.015545	0.128517	4.4911	0.481961
ACE2-219962_at	4.05336	3.99836	4.2224	4.19173	4.12845	4.00763	4.25735	4.04367	4.03452	4.05502	4.01412	4.00216	4.07777	4.4475	4.27775	4.18598	3.99087	0.0155103	0.128373	4.11698	0.45663
REN-206367_at	4.22254	4.34811	4.04629	4.27341	4.3781	4.39328	4.17075	4.32579	4.18276	4.41543	4.3465	4.31543	4.02816	4.29699	4.24517	4.41354	4.35419	0.0129899	0.117481	4.27979	0.387273
EGFR-211551_at	4.58727	4.28148	4.47513	4.39631	4.56396	4.28813	4.26864	4.35793	4.22193	4.24817	4.20362	4.33384	4.43493	4.21328	4.37687	4.30568	4.43863	0.0129333	0.117225	4.35269	0.383648
