# Supplementary material for: Renin angiotensin system genes are biomarkers for personalized treatment of acute myeloid leukemia with Doxorubicin as well as etoposide
Source: PLoS One. 2020 Nov 25;15(11):e0242497. doi: 10.1371/journal.pone.0242497 (PMC7688131; doi:10.1371/journal.pone.0242497)
Supplement: S1 File — (XLSX) [file pone.0242497.s013.xlsx]

## Sheet: Correlation Analysis Results-KS
Var1	Var1_KS	Var2	Var2_KS	Pearson p	Pearson r	Spearman p	Spearman r
ATRA_IC_50	0.372775	AGT.202834_at	0.118018	0.39359	-0.229002	0.899718	-0.0352941
Doxorubicin_IC_50	0.344233	AGT.202834_at	0.118018	0.628699	0.130992	0.117166	0.408824
Etoposide_IC_50	0.302004	AGT.202834_at	0.118018	0.273182	0.281794	0.289701	0.272059
X6M_ATRA_IC_50	0.331322	AGT.202834_at	0.118018	0.398851	-0.244847	0.259694	-0.323077
ATRA_IC_50	0.372775	ANPEP.202888_s_at	0.350524	0.449701	-0.203495	0.497921	-0.182353
Doxorubicin_IC_50	0.344233	ANPEP.202888_s_at	0.350524	0.0638778	0.473594	0.0141963	0.608824
Etoposide_IC_50	0.302004	ANPEP.202888_s_at	0.350524	0.00961941	0.607981	0.00183128	0.713235
X6M_ATRA_IC_50	0.331322	ANPEP.202888_s_at	0.350524	0.279666	-0.310667	0.111894	-0.446154
ATRA_IC_50	0.372775	ATP6AP2.201444_s_at	0.311194	0.162859	-0.366326	0.33188	-0.258824
Doxorubicin_IC_50	0.344233	ATP6AP2.201444_s_at	0.311194	0.0368958	0.52474	0.0071751	0.655882
Etoposide_IC_50	0.302004	ATP6AP2.201444_s_at	0.311194	0.010423	0.602841	0.00481375	0.661765
X6M_ATRA_IC_50	0.331322	ATP6AP2.201444_s_at	0.311194	0.0227848	-0.601817	0.00174179	-0.775824
X6M_ATRA_IC_50	0.331322	ATRA_IC_50	0.372775	0.153118	0.402964	0.0383546	0.564835
ATRA_IC_50	0.372775	CTSG.205653_at	0.79754	0.248087	-0.306601	0.71313	-0.1
Doxorubicin_IC_50	0.344233	CTSG.205653_at	0.79754	0.137013	0.38848	0.128883	0.397059
Etoposide_IC_50	0.302004	CTSG.205653_at	0.79754	0.125941	0.385997	0.223431	0.311275
X6M_ATRA_IC_50	0.331322	CTSG.205653_at	0.79754	0.00952023	-0.66458	0.00517287	-0.718681
X6M_ATRA_IC_50	0.331322	Doxorubicin_IC_50	0.344233	0.00238305	-0.763609	0.1516	-0.423077
X6M_ATRA_IC_50	0.331322	Etoposide_IC_50	0.302004	0.00152865	-0.762224	0.119784	-0.437363
ATRA_IC_50	0.372775	RNPEP.208270_s_at	0.254683	0.386774	-0.232228	0.512164	-0.176471
Doxorubicin_IC_50	0.344233	RNPEP.208270_s_at	0.254683	0.63614	-0.128184	0.805142	0.0676471
Etoposide_IC_50	0.302004	RNPEP.208270_s_at	0.254683	0.897876	-0.0336855	0.898436	-0.0343137
X6M_ATRA_IC_50	0.331322	RNPEP.208270_s_at	0.254683	0.292535	-0.302874	0.10438	-0.454945
ATRA_IC_50	0.372775	CPA3.205624_at	0.0151968	0.780424	0.0757352	0.563504	0.155882
Doxorubicin_IC_50	0.344233	CPA3.205624_at	0.0151968	0.333064	0.258828	0.0436611	0.514706
Etoposide_IC_50	0.302004	CPA3.205624_at	0.0151968	0.395777	0.220185	0.00372219	0.676471
X6M_ATRA_IC_50	0.331322	CPA3.205624_at	0.0151968	0.598334	0.154333	0.761584	-0.0901099
ATRA_IC_50	0.372775	CTSA.200661_at	0.960606	0.0129293	-0.605517	0.00624061	-0.664706
Doxorubicin_IC_50	0.344233	CTSA.200661_at	0.960606	0.656044	-0.12073	0.813651	0.0647059
Etoposide_IC_50	0.302004	CTSA.200661_at	0.960606	0.763409	-0.078901	0.533916	0.161765
X6M_ATRA_IC_50	0.331322	CTSA.200661_at	0.960606	0.843233	0.0582389	0.175453	-0.384615
X6M_ATRA_IC_50	0.331322	Cytarabine_IC_50	0.940391	0.387926	-0.250385	0.512092	0.191209
ATRA_IC_50	0.372775	IGF2R.201392_s_at	0.960686	0.444709	-0.205695	0.483876	-0.188235
Doxorubicin_IC_50	0.344233	IGF2R.201392_s_at	0.960686	0.0410472	-0.515353	0.0305944	-0.547059
Etoposide_IC_50	0.302004	IGF2R.201392_s_at	0.960686	0.285666	-0.274856	0.180896	-0.340686
X6M_ATRA_IC_50	0.331322	IGF2R.201392_s_at	0.960686	0.998034	-0.00072631	0.681768	-0.120879
ATRA_IC_50	0.372775	IGF2R.201393_s_at	0.827816	0.378689	-0.236095	0.640554	-0.126471
Doxorubicin_IC_50	0.344233	IGF2R.201393_s_at	0.827816	0.304066	-0.274214	0.253427	-0.302941
Etoposide_IC_50	0.302004	IGF2R.201393_s_at	0.827816	0.793242	-0.0687295	0.632167	-0.125
X6M_ATRA_IC_50	0.331322	IGF2R.201393_s_at	0.827816	0.453934	-0.218047	0.227139	-0.345055
Cytarabine_IC_50	0.940391	AGT.202834_at	0.118018	0.216191	0.327121	0.141409	0.385294
X6M_Cytarabine_IC_50	0.903346	AGT.202834_at	0.118018	0.219684	0.324784	0.0843728	0.447059
X6M_Doxorubicin_IC_50	0.956404	AGT.202834_at	0.118018	0.451556	0.20268	0.117166	0.408824
X6M_Etoposide_IC_50	0.894812	AGT.202834_at	0.118018	0.0666771	0.469281	0.25825	0.3
Cytarabine_IC_50	0.940391	ANPEP.202888_s_at	0.350524	0.923035	0.0262808	0.969412	-0.0117647
X6M_Cytarabine_IC_50	0.903346	ANPEP.202888_s_at	0.350524	0.879484	0.041235	0.995629	-0.00294118
X6M_Doxorubicin_IC_50	0.956404	ANPEP.202888_s_at	0.350524	0.0449397	0.507179	0.00821691	0.647059
X6M_Etoposide_IC_50	0.894812	ANPEP.202888_s_at	0.350524	0.000133007	0.812051	0.000798026	0.767647
Cytarabine_IC_50	0.940391	ATP6AP2.201444_s_at	0.311194	0.0489673	0.499261	0.25825	0.3
X6M_Cytarabine_IC_50	0.903346	ATP6AP2.201444_s_at	0.311194	0.0320437	0.536783	0.180212	0.352941
X6M_Doxorubicin_IC_50	0.956404	ATP6AP2.201444_s_at	0.311194	0.0382288	0.521643	0.0071751	0.655882
X6M_Etoposide_IC_50	0.894812	ATP6AP2.201444_s_at	0.311194	0.0143393	0.598367	0.0111158	0.626471
X6M_Cytarabine_IC_50	0.903346	ATRA_IC_50	0.372775	0.381744	0.234629	0.120021	0.405882
X6M_Doxorubicin_IC_50	0.956404	ATRA_IC_50	0.372775	0.630716	0.135284	0.575554	0.157143
X6M_Etoposide_IC_50	0.894812	ATRA_IC_50	0.372775	0.756573	-0.0874726	0.753207	-0.0892857
Cytarabine_IC_50	0.940391	CTSG.205653_at	0.79754	0.219473	0.324924	0.721358	0.0970588
X6M_Cytarabine_IC_50	0.903346	CTSG.205653_at	0.79754	0.159522	0.369046	0.601516	0.141176
X6M_Doxorubicin_IC_50	0.956404	CTSG.205653_at	0.79754	0.0745105	0.457876	0.0758051	0.458824
X6M_Etoposide_IC_50	0.894812	CTSG.205653_at	0.79754	0.174412	0.357187	0.298932	0.276471
X6M_Cytarabine_IC_50	0.903346	Doxorubicin_IC_50	0.344233	0.0111919	0.633714	0.129692	0.410714
X6M_Doxorubicin_IC_50	0.956404	Doxorubicin_IC_50	0.344233	2.84191e-06	0.895027	0	0.982353
X6M_Etoposide_IC_50	0.894812	Doxorubicin_IC_50	0.344233	0.00501301	0.682961	0.000674029	0.792857
X6M_Cytarabine_IC_50	0.903346	Etoposide_IC_50	0.302004	0.0117335	0.612077	0.187976	0.347059
X6M_Doxorubicin_IC_50	0.956404	Etoposide_IC_50	0.302004	6.27625e-07	0.916091	0	0.858824
X6M_Etoposide_IC_50	0.894812	Etoposide_IC_50	0.302004	7.92817e-09	0.955745	5.79497e-06	0.997059
Cytarabine_IC_50	0.940391	RNPEP.208270_s_at	0.254683	0.44806	0.204217	0.385168	0.232353
X6M_Cytarabine_IC_50	0.903346	RNPEP.208270_s_at	0.254683	0.344218	0.253116	0.216919	0.326471
X6M_Doxorubicin_IC_50	0.956404	RNPEP.208270_s_at	0.254683	0.869538	-0.0446643	0.75456	0.0852941
X6M_Etoposide_IC_50	0.894812	RNPEP.208270_s_at	0.254683	0.768161	-0.0800721	0.779743	-0.0764706
Cytarabine_IC_50	0.940391	CPA3.205624_at	0.0151968	0.982547	-0.00595165	0.505018	0.179412
X6M_Cytarabine_IC_50	0.903346	CPA3.205624_at	0.0151968	0.752027	-0.0858067	0.541224	0.164706
X6M_Doxorubicin_IC_50	0.956404	CPA3.205624_at	0.0151968	0.648466	0.123558	0.0698174	0.467647
X6M_Etoposide_IC_50	0.894812	CPA3.205624_at	0.0151968	0.181683	0.351639	0.00514705	0.676471
Cytarabine_IC_50	0.940391	CTSA.200661_at	0.960606	0.174162	-0.35738	0.176413	-0.355882
X6M_Cytarabine_IC_50	0.903346	CTSA.200661_at	0.960606	0.157263	-0.370909	0.288413	-0.282353
X6M_Doxorubicin_IC_50	0.956404	CTSA.200661_at	0.960606	0.27252	-0.291971	0.943224	0.0205882
X6M_Etoposide_IC_50	0.894812	CTSA.200661_at	0.960606	0.229894	0.318086	0.147983	0.379412
X6M_Cytarabine_IC_50	0.903346	Cytarabine_IC_50	0.940391	6.76201e-12	0.984047	4.58889e-07	0.985294
X6M_Doxorubicin_IC_50	0.956404	Cytarabine_IC_50	0.940391	0.0279591	0.565676	0.247928	0.317857
X6M_Etoposide_IC_50	0.894812	Cytarabine_IC_50	0.940391	0.224042	0.333786	0.498353	0.189286
Cytarabine_IC_50	0.940391	IGF2R.201392_s_at	0.960686	0.871274	-0.0440652	0.771324	-0.0794118
X6M_Cytarabine_IC_50	0.903346	IGF2R.201392_s_at	0.960686	0.902726	-0.0332432	0.696767	-0.105882
X6M_Doxorubicin_IC_50	0.956404	IGF2R.201392_s_at	0.960686	0.190381	-0.345191	0.106235	-0.420588
X6M_Etoposide_IC_50	0.894812	IGF2R.201392_s_at	0.960686	0.457733	-0.19998	0.39137	-0.229412
Cytarabine_IC_50	0.940391	IGF2R.201393_s_at	0.827816	0.630667	-0.130248	0.856487	-0.05
X6M_Cytarabine_IC_50	0.903346	IGF2R.201393_s_at	0.827816	0.746552	-0.0877601	0.865106	-0.0470588
X6M_Doxorubicin_IC_50	0.956404	IGF2R.201393_s_at	0.827816	0.652855	-0.121919	0.556032	-0.158824
X6M_Etoposide_IC_50	0.894812	IGF2R.201393_s_at	0.827816	0.93543	-0.0220392	0.856487	-0.05
